# Supplementary material for: PathwayVote: an R package for robust pathway enrichment analysis for DNA methylation data using a consensus-based voting framework
Source: Bioinformatics. 2025 Oct 27;41(11):btaf590. doi: 10.1093/bioinformatics/btaf590 (PMC12596613; doi:10.1093/bioinformatics/btaf590)
Supplement: btaf590_Supplementary_Data [file btaf590_supplementary_data.zip]

Archive with 1 entries (1 files):
- PathwayVote - Supplementary materials_Final_Format.docx
